# Supplementary material for: Metabolite Identification of HIV-1 Capsid Modulators PF74 and 11L in Human Liver Microsomes
Source: Metabolites. 2022 Aug 16;12(8):752. doi: 10.3390/metabo12080752 (PMC9412436; doi:10.3390/metabo12080752)
Supplement: Supplementary file 1 [file metabolites-12-00752-s001.zip]

Archive with 1 entries (1 files):
- metabolites-1834292-supplementary.pdf
